# Supplementary material for: Molecular Elucidation of a Urate Oxidase from Deinococcus radiodurans for Hyperuricemia and Gout Therapy
Source: Int J Mol Sci. 2021 May 25;22(11):5611. doi: 10.3390/ijms22115611 (PMC8199477; doi:10.3390/ijms22115611)
Supplement: Supplementary file 1 [file ijms-22-05611-s001.zip]

Archive with 1 entries (1 files):
- ijms-1183323-supplementary.pdf
